# Supplementary material for: DEPs Induce Local Ige Class Switching Independent of Their Ability to Stimulate iBALT de Novo Formation
Source: Int J Environ Res Public Health. 2022 Oct 11;19(20):13063. doi: 10.3390/ijerph192013063 (PMC9603618; doi:10.3390/ijerph192013063)
Supplement: Supplementary file 1 [file ijerph-19-13063-s001.zip]

Archive with 8 entries (8 files):
- Supplementary materials 10-2022/Figure S1 09-09-22.pdf
- Supplementary materials 10-2022/Figure S2 09-09-22.pdf
- Supplementary materials 10-2022/Figure S3 09-09-22.pdf
- Supplementary materials 10-2022/Figure S4 09-09-22.pdf
- Supplementary materials 10-2022/Figure S5 09-09-22.pdf
- Supplementary materials 10-2022/Figure S6 09-09-22.pdf
- Supplementary materials 10-2022/Supplementary File S1 Corr 03-10-22.xlsx
- Supplementary materials 10-2022/Supplementary Table S1.pdf
