# Supplementary material for: DEPs Induce Local Ige Class Switching Independent of Their Ability to Stimulate iBALT de Novo Formation
Source: Int J Environ Res Public Health. 2022 Oct 11;19(20):13063. doi: 10.3390/ijerph192013063 (PMC9603618; doi:10.3390/ijerph192013063)
Supplement: Supplementary file 1 [file ijerph-19-13063-s001.zip › Supplementary materials 10-2022/Supplementary File S1 Corr 03-10-22.xlsx]

## Sheet: Figure 1
			Imm	Chal	Sampling
		0	1
		0.3	1
		0.7	1
		1	1
		1.3	1
		1.7	1
		2	1
		2.5	1
		3	1
		3.5	1
		4	1
		4.5	1
		5	1
		5.5	1
		6	1
		6.5	1
		7	1
		7.5	1
		8	1
		8.3		2	-1
		8.7		2
		9		2
		9.3		2
		9.7		2
		10		2
		10.2			-1	-1

## Sheet: Figure 2
	Figure 2A OVA IgE
	Ag dose	Stimulus	1	2	3	4	5	6	7	mean	SD
	0 ug	-	39	30	118	20	12	60	13	41.7143	15.3423
		SRM1650B 30ug	50	75	115	10	39	12	37	48.2857	15.0555
		SRM1650B 150ug	20	12	14	55	11	29	124	37.8571	16.7221
		SRM2786 30ug	10	11	20	19	12	13	11	13.7143	1.66155
		SRM2786 150ug	73	24	81	10	60	21	10	39.8571	12.455
	0,3 ug	-	10	11	12	55	13	29	24	22	6.64024
		SRM1650B 30ug	30	10	26	31	12	32	92	33.2857	11.1947
		SRM1650B 150ug	480	520	442	450	1880	157		654.833	250.605
		SRM2786 30ug	10	11	114	183	16	147		80.1667	31.6219
		SRM2786 150ug	146	165	38	536	1877	1072		639	292.039
			0.87	1.14
			1.87	2.14
			2.87	3.14
			3.87	4.14
			4.87	5.14
	Figure 2B Total IgE * 10-3
	Ag dose	Stimulus	1	2	3	4	5	6	mean	SD
	0 ug	-	0.1	0.1	3.97317	7.62903	0.1	0.208952	2.01853	1.28575
		SRM1650B 30ug	0.1	0.345	5.689	0.1	0.1	0.987	1.22017	0.904523
		SRM1650B 150ug	18.4879	17.9052	17.9052	13.512	18.2944	1.918	14.6705	2.66153
		SRM2786 30ug	2.123	3.452	0.1	0.115	0.675	2.345	1.46833	0.561586
		SRM2786 150ug	2.05058	4.63683	9.17351	11.4187	17.0032	6.914	8.53281	2.16215
	0,3 ug	-	0.199974	0.788152	0.1	1.69847	2.39766	0.285643	0.91165	0.382878
		SRM1650B 30ug	0.239	0.1	0.212	1.132	0.87	1.335	0.648	0.216995
		SRM1650B 150ug	14.1196	7.21096	5.40309	13.2665	9.13317	1.763	8.48273	1.92607
		SRM2786 30ug	3.21	0.1	0.1	2.345	2.981	0.65	1.56433	0.590051
		SRM2786 150ug	14.1256	21.9883	18.4339	17.1843	14.8649	2.901	14.9163	2.66106
	Figure 2C IgG1* 10-3
	Ag dose	Stimulus	1	2	3	4	5	6	7	mean	SD
	0 ug	-	0.12	0.359	0.23	0.137	1.911	0.11	0.447	0.477833	0.289135
		SRM1650B 30ug	0.16	0.11	0.109	0.198	0.15	0.133	0.287	0.143333	0.01379
		SRM1650B 150ug	0.15	0.203	0.145	0.139	0.128	0.101	0.209	0.144333	0.0137174
		SRM2786 30ug	1.829	0.984	0.131	0.456	0.113	0.499		0.668667	0.265631
		SRM2786 150ug	0.287	1.255	0.08	1.706	0.441	0.755		0.754	0.253432
	0,3 ug	-	0.158	0.13	0.32	0.12	0.234	0.13	0.175	0.182	0.032436
		SRM1650B 30ug	9.3	10.149	6.466	0.996	0.678	7.657	5.99	5.87433	1.67631
		SRM1650B 150ug	12.54	3.98	7.896	1.998	3.395	11.5	6.776	6.88483	1.81439
		SRM2786 30ug	0.811	0.872	1.1	1.43	0.153	4.49		1.476	0.626635
		SRM2786 150ug	1.345	2.89	5.431	8.008	7.992	1.667		4.5555	1.23695
	Figure 2D IgG2a* 10-3
	Ag dose	Stimulus	1	2	3	4	5	6	7	mean	SD
	0 ug	-	0.24	0.222	0.225	0.226	0.709	0.447		0.344833	0.0811444
		SRM1650B 30ug	0.241	0.1	0.12	1.21	1.399	0.287		0.5595	0.238551
		SRM1650B 150ug	0.1	0.335	0.125	0.11	0.235	0.209		0.185667	0.0374192
		SRM2786 30ug	0.1	0.1	0.11	0.12	0.25			0.136	0.0262306
		SRM2786 150ug	0.125	0.1	0.12	0.507	0.258			0.222	0.0698717
	0,3 ug	-	0.393	0.1	0.11	0.12	0.13	3.787	0.175	0.773333	0.604328
		SRM1650B 30ug	0.326	2.144	2.344	0.109	0.5	0.1	5.99	0.9205	0.423598
		SRM1650B 150ug	1.185	10.74	0.402	1.399	2.143	2.95	6.776	3.1365	1.56108
		SRM2786 30ug	0.28	0.1	1.375	2.4	2.303	1.15		1.268	0.396502
		SRM2786 150ug	1.68	0.723	1.86	0.216	3.829	4.777		2.18083	0.725479

## Sheet: Figure 3
	Figure 3A Eosinophils, *10-3/ml												Figure 3D Eosinophils*10-3/ml
	Ag dose	Stimulus	1	2	3	4	5	mean	SD				Ag dose	Stimulus	1	2	3	4	5	mean	SD
	0 ug	-	34.0203	2.58969	2.83983	2.29082	11.67	10.6821	5.58585				0 ug	-	34.0203	2.58969	2.83983	2.29082	11.67	10.6821	5.58585
		SRM1650B 150ug	51.67	28.849	4.86244	7.35983	22.13	22.9743	7.75045					SRM1650B 150ug	51.67	28.849	4.86244	7.35983	22.13	22.9743	7.75045
	0,3 ug	-	40.6488	2.63915	4.51243	20.0421	15.67	16.7025	6.25594				30 ug	-	10.5018	0.731707	37.5485	14.98	15.567	15.8658	5.53213
		SRM1650B 150ug	77.0901	63.3785	81.3234	21.9381	15.1	51.766	12.7707					SRM1650B 150ug	25.0976	17.9905	36.347	21.9381	15.65	23.4046	3.31669
	Figure 3B Neutrophils*10-3/ml												Figure 3E Neutrophils*10-3/ml
	Ag dose	Stimulus	1	2	3	4	5	mean	SD				Ag dose	Stimulus	1	2	3	4	5	mean	SD
	0 ug	-	0.848387	0.112108	0.0663857	0.38574	0.321	0.346724	0.127558				0 ug	-	0.848387	0.112108	0.0663857	0.38574	0.321	0.346724	0.127558
		SRM1650B 150ug	2.62769	0.433168	1.28636	0.381558	1.237	1.19316	0.372522					SRM1650B 150ug	2.62769	0.433168	1.28636	0.381558	1.237	1.19316	0.372522
	0,3 ug	-	0.234067	0.0931921	1.94337	0.172224	0.76	0.64057	0.317177				30 ug	-	5.40047	0.0487805	4.92739	4.67931	3.7	3.75119	0.885555
		SRM1650B 150ug	17.6693	0.913698	6.85385	9.3123	10.35	9.01982	2.48508					SRM1650B 150ug	22.9164	16.0884	14.0403	17.5	9.1	15.929	2.06469
	Figure 3C Macrophages*10-3/ml												Figure 3F Macrophages*10-3/ml
	Ag dose	Stimulus	1	2	3	4	5	mean	SD				Ag dose	Stimulus	1	2	3	4	5	mean	SD
	0 ug	-	35.9716	5.04484	2.6628	13.5166	10.87	13.6132	5.42457				0 ug	-	35.9716	5.04484	2.6628	13.5166	10.87	13.6132	5.42457
		SRM1650B 150ug	198.749	27.9827	17.6746	26.5649	50.54	64.3023	31.2006					SRM1650B 150ug	198.749	27.9827	17.6746	26.5649	50.54	64.3023	31.2006
	0,3 ug	-	14.5279	8.58787	56.3876	54.0578	25.6	31.8322	9.10796				0,3 ug	-	6.93958	0.943089	22.1732	10.0381	12.33	10.4848	3.19985
		SRM1650B 150ug	9.69546	20.4411	85.8738	91.1642	40.34	49.5029	15.2958					SRM1650B 150ug	65.2106	173.977	161.779	95.01	77.08	114.611	20.4737
		0.87	1.14		1
		1.87	2.14		2

## Sheet: Figure 4
						mean				SD						germline e	germline e Lungs														germline gamma1 Lungs	germline gamma1 Lungs
			Ag dose	Tissue		germline e	postswitch e	germline g1	postswitch g1	germline e	postswitch e	germline g1	postswitch g1				germline e	group	0 ug OVA	0,3 ug OVA	30 ug OVA	0 ug OVA+ 150 ug SRM1650B	0,3 ug OVA+ 150 ug SRM1650B	30 ug OVA + 150 ug SRM1650B	0 ug OVA+ 150ug SRM2786	0,3 ug OVA+ 150ug SRM2786	30 ug OVA+ 150ug SRM2786					germline gamma1 Lungs	group	0 ug OVA	0,3 ug OVA	30 ug OVA	0 ug OVA+ 150 ug SRM1650B	0,3 ug OVA+ 150 ug SRM1650B	30 ug OVA + 150 ug SRM1650B	0 ug OVA+ 150ug SRM2786	0,3 ug OVA+ 150ug SRM2786	30 ug OVA+ 150ug SRM2786
			0	lungs	Control	1	1	1	1	0.387338	0.49173	0.741335	0.411219					Data	0.0282091	0.806886	1.01946	14.1018	12.9763	9.75094	2.63705	95.1441	147.684						Data	0.012632	69.5161	87.3827	387.829	24.7744	682.306	188.568	958.928	2480.84
					DEP1	5.18588	26.9076	251.711	16.3737	2.26866	18.0481	76.4793	13.9889						0.102098	0.87798	1.02655	0.459395	40.9016	9.95026	0.338531	2.74996	65.6436							0.0170924	0.260486	1600.47	119.465	2224.52	7.05808	31.2495	1969.63	372.975
					DEP2	0.708245	45.6016	111.288	206.924	0.393345	30.6575	48.9977	102.555						2.02181	1.68606	4.668	1.16821	3.28936	1.32208	0.171354	9.42227	164.853							0.925335	110.989	92.2663	315.015	219.116	7.08258	13.3839	2335.37	54.6835
																			0.481333	0.321909	8.61148	0.405509	1.19566	17.2292	0.285586	3.47789	41.2133							4.64049	21.1785	251.822	89.8394	1639.77	151.616	99.7938	500.808	444.005
				LN	Control	1	1	0.996718	1	0.628608	0.532148	0.243039	0.235281						2.19285	1.92825	5.87583	6.16699	0.797085	1.41697	0.686285	14.7811	200							0.0114721	97.7393	549.463	69.5161	17.0805	0.237216	19.2261	9086.75	145.335
					DEP1	1.3863	37.0931	8.68735	0.9	0.389391	29.1759	3.71502	0.176418						1.17371	0.101162	2.00324	8.81341	2.19509	1.84396	0.130664	25	15.1227							0.392984	0.867103	42.0549	528.602	602.084	19.7568	315.507	34.513	4399.33
					DEP2	53.3272	58.9044	76.2731	53.667	26.417	35.0587	57.7378	16.9381			germline e		mean	1	0.953707	3.86743	5.18588	10.2258	6.9189	0.708245	25.0959	105.753				germ g1		mean	1	50.0918	437.242	251.711	787.89	144.676	111.288	2481	1316.19
																lungs		SD	0.387338	0.296091	1.2473	2.26866	6.39609	2.64653	0.393345	14.3802	30.563						SD	0.741335	20.0465	244.359	76.4793	378.987	109.872	48.9977	1365.59	716.95
			0.3	lungs	Control	0.892742	0.602708	50.0918	13.5055	0.226092	0.338014	20.0465	8.07086			germline e	germline e LN														germline gamma1 LN	germline gamma1 LN
					DEP1	10.2258	133.263	787.89	116.792	6.39609	82.7326	378.987	89.3401				germline e	group	0 ug OVA	0,3 ug OVA	30 ug OVA	0 ug OVA+ 150 ug SRM1650B	0,3 ug OVA+ 150 ug SRM1650B	30 ug OVA + 150 ug SRM1650B	0 ug OVA+ 150ug SRM2786	0,3 ug OVA+ 150ug SRM2786	30 ug OVA+ 150ug SRM2786					germline gamma1 LN	group	0 ug OVA	0,3 ug OVA	30 ug OVA	0 ug OVA+ 150 ug SRM1650B	0,3 ug OVA+ 150 ug SRM1650B	30 ug OVA + 150 ug SRM1650B	0 ug OVA+ 150ug SRM2786	0,3 ug OVA+ 150ug SRM2786	30 ug OVA+ 150ug SRM2786
					DEP2	25.0959	889.791	2481	19.3993	14.3802	305.25	305.25	11.7058					Data	0.000770418	0.119322	0.554208	0.314728	2.13605	1.18758	1.46854	2.85671	75.5387						Data	0.667389	2.84001	1.10305	24.0181	6.89666	0.11525	2.20281	2.67817	28.327
																			3.88316	1.08471	2.79516	2.21932	78.1368	3.45319	103.969	0.944443	126.197							0.560943	8.54984	0.259876	4.2307	3.63233	0.178117	23.6325	4.42708	2.95773
				LN	Control	1	13.0911	10.2199	10.2726	0.189337	8.4944	2.20921	2.30003						0.09625	1.44434	0.243658	1.711	21.5858	0.119736	13.1035	8.36258	229.422							1.7182	16.0004	0.906152	4.41036	2.10074	0.438498	2.12064	3.78554	19.3497
					DEP1	27.6496	177.039	6.86752	43.2976	11.3524	69.6998	2.15958	30.9012						0.0160964	1.14277	0.22082	0.185299	33.4533	0.565477	37.2739	5.38478	6.50539							0.44318	15.4901	1.31395	10.4534	15.9546	13.4591	334.353	8.28953	89.3865
					DEP2	3.79421	4.36371	5.80764	86.0537	1.20737	1.63612	1.63612	48.2737						1.6344	1.28905	0.794013	2.4697	2.96019	0.0235673	160.263	4.69091	102.578							1.59388	8.21904	0.946493	0.324167	5.75332	18.9584	19.0569	9.85787	4.80832
																			0.369317	0.276255	1.37832	1.41777	27.6255	0.0154315	3.88514	0.525873	14.1493				germ g1		mean	0.996718	10.2199	0.905904	8.68735	6.86752	6.62986	76.2731	5.80764	28.9658
			30	lungs	Control	3.86743	1.53756	437.242	4.97156	1.2473	0.906182	244.359	1.41124			germline e		mean	1	0.892742	0.997696	1.3863	27.6496	0.894164	53.3272	3.79421	92.3982				LN		SD	0.243039	2.20921	0.157756	3.71502	2.15958	3.57716	57.7378	1.23642	14.1223
					DEP1	6.9189	20.8059	144.676	28.7176	2.64653	15.1032	109.872	17.0184			LN		SD	0.628608	0.226092	0.398716	0.389391	11.3524	0.542877	26.417	1.20737	33.51
					DEP2	105.753	523.142	1316.19	3.28407	30.563	298.793	716.95	1.8531
				LN	Control	0.997696	0.540086	0.905904	14.449	0.398716	0.200421	0.157756	12.8232																		postswitch e Lungs	postswitch e Lungs
					DEP1	0.894164	6.70902	6.62986	3.37784	0.542877	1.80374	3.57716	1.50634																			postswitch e Lungs	group	0 ug OVA	0,3 ug OVA	30 ug OVA	0 ug OVA+ 150 ug SRM1650B	0,3 ug OVA+ 150 ug SRM1650B	30 ug OVA + 150 ug SRM1650B	0 ug OVA+ 150ug SRM2786	0,3 ug OVA+ 150ug SRM2786	30 ug OVA+ 150ug SRM2786
					DEP2	92.3982	327.438	28.9658	31.2036	33.51	98.9253	14.1223	16.4551																				Data	1.00549	2.09108	0.276579	11.6661	47.6944	0.803432	174.673	614.09	358.291
																																		0.49801	0.0626843	1.0566	9.08979	8.36431	13.635	7.23673	2163.29	777.286
																																		0.263243	0.0574901	0.752231	9.4758	210.916	88.8454	3.09943	115.977	216.912
																																		3.20682	0.402333	5.55083	5.40482	16.9622	4.56067	4.24098	924.679	1761.23
																																		0.706738	0.473433	1.48481	16.7286	479.42	14.6137	11.2943	816.5	15.1845
																																		0.436423	0.529229	0.104332	109.08	36.222	2.37717	73.0649	704.21	9.94914
																															post e		mean	1.01945	0.602708	1.53756	26.9076	133.263	20.8059	45.6016	889.791	523.142
																															Lungs		SD	0.49173	0.338014	0.906182	18.0481	82.7326	15.1032	30.6575	305.25	298.793
																															postswitch e LN	postswitch e LN
																																postswitch e LN	group	0 ug OVA	0,3 ug OVA	30 ug OVA	0 ug OVA+ 150 ug SRM1650B	0,3 ug OVA+ 150 ug SRM1650B	30 ug OVA + 150 ug SRM1650B	0 ug OVA+ 150ug SRM2786	0,3 ug OVA+ 150ug SRM2786	30 ug OVA+ 150ug SRM2786
																																	Data	0.00401987	10.5825	0.848361	168.49	24.1904	6.19653	1.88813	4.42977	97.1212
																																		0.316585	0.622594	0.397297	14.6388	235.791	0.384514	8.35466	2.42857	313.761
																																		1.50667	0.184624	0.720116	30.9392	447.692	5.90106	2.154	5.74943	612.936
																																		3.13044	3.74863	0.0348273	0.526276	33.0451	6.92284	206.053	2.37961	147.485
																																		0.0787851	50.4353	1.16395	7.04385	144.222	7.87	69.6392	0.376948	211.178
																																		0.963505	12.9729	0.0759589	0.920272	177.297	12.9792	65.3378	10.8179	582.144
																															post e		mean	1	13.0911	0.540086	37.0931	177.039	6.70902	58.9044	4.36371	327.438
																															LN		SD	0.532148	8.4944	0.200421	29.1759	69.6998	1.80374	35.0587	1.63612	98.9253
																																postswitch gamma1 Lungs	postswitch gamma1 Lungs
																																	postswitch gamma1 Lungs	group	0 ug OVA	0,3 ug OVA	30 ug OVA	0 ug OVA+ 150 ug SRM1650B	0,3 ug OVA+ 150 ug SRM1650B	30 ug OVA + 150 ug SRM1650B	0 ug OVA+ 150ug SRM2786	0,3 ug OVA+ 150ug SRM2786	30 ug OVA+ 150ug SRM2786
																																		Data	0.248012	0.96492	4.85167	10.7665	11.0042	2.36769	90.4065	6.77061	10.2568
																																			0.580791	3.08118	9.77083	1.09314	494.039	3.13504	439.993	0.856769	6.43958
																																			0.242945	7.10856	2.84266	79.8091	194.653	100.669	23.5557	37.322	0.237676
																																			0.77998	47.5277	6.99085	0.125402	0.489195	40.9974	92.0752	0.430382	1.92982
																																			2.60897	20.0911	0.70337	0.917159	0.0444548	6.74343	40.219	64.9562	0.249794
																																			1.5393	2.25958	4.66995	5.53115	0.522328	18.3928	555.293	6.05996	0.59073
																																post g1		mean	1	13.5055	4.97156	16.3737	116.792	28.7176	206.924	19.3993	3.28407
																																Lungs		SD	0.411219	8.07086	1.41124	13.9889	89.3401	17.0184	102.555	11.7058	1.8531
																																postswitch gamma1 Lungs	postswitch gamma1 LN
																																	postswitch gamma1 Lungs	group	0 ug OVA	0,3 ug OVA	30 ug OVA	0 ug OVA+ 150 ug SRM1650B	0,3 ug OVA+ 150 ug SRM1650B	30 ug OVA + 150 ug SRM1650B	0 ug OVA+ 150ug SRM2786	0,3 ug OVA+ 150ug SRM2786	30 ug OVA+ 150ug SRM2786
																																		Data	1.58282	6.61361	72.9174	0.070715	0.472436	0.48407	30.1972	9.7682	25.8129
																																			1.25233	12.451	1.0928	0.0030398	0.675423	2.81511	14.3574	139.109	55.7103
																																			0.194664	10.0951	2.88026	0.716079	1.23375	0.58434	68.4814	281.967	3.04727
																																			0.517058	3.53102	6.81721	0.00107473	34.9735	4.32647	121.987	59.8974	93.8544
																																			1.2043	18.5851	2.04258	0.92168	179.191	2.4592	45.4003	9.01208	2.33723
																																			1.24883	10.3596	0.943563	0.355298	43.2401	9.59784	41.5786	16.5687	6.45928
																																post g1		mean	1	10.2726	14.449	0.344648	43.2976	3.37784	53.667	86.0537	31.2036
																																LN		SD	0.235281	2.30003	12.8232	0.176418	30.9012	1.50634	16.9381	48.2737	16.4551

## Sheet: Figure 5
	Figure 5A iBALT
	Ag dose	Stimulus	1	2	3	4	5	6	7	mean	SD
	0 ug	-	0.83	0.13	0	0	0.06	0	0.19	0.172857	0.122034
		SRM1650B 30ug	1.99	0	0.06	0	0.51	1.99		0.758333	0.397136
		SRM1650B 150ug	0.51	0.26	0.32	0	0	0.211		0.216833	0.0800917
		SRM2786 30ug	0.06	0.13	0	0.58	1.54	1.09	0.06	0.494286	0.247715
		SRM2786 150ug	1.22	0.13	0	2.69	0.96	1.35		1.05833	0.398459
	0,3 ug	-	0	0	0	0.51	0.32	0	0.32	0.164286	0.0875367
		SRM1650B 30ug	0	0.13	3.46	0.83	0.19	0.13		0.79	0.547176
		SRM1650B 150ug	0.38	1.6	0.13	0	0.64	0.58	0.13	0.494286	0.221938
		SRM2786 30ug	0.26	0	0.19	0.06	0	0.099		0.1015	0.0429203
		SRM2786 150ug	2.43	3.08	1.6	1.35	2.24	1.28	1.34	1.90286	0.282752
	Figure 5B iBALT
	Ag dose	Stimulus	1	2	3	4	5	6	7	mean	SD
	0 ug	-	0.83	0.13	0	0	0.06	0	0.19	0.172857	0.122034
		SRM1650B 30ug	1.99	0	0.06	0	0.51	1.99		0.758333	0.397136
		SRM1650B 150ug	0.51	0.26	0.32	0	0	0.211		0.216833	0.0800917
		SRM2786 30ug	0.06	0.13	0	0.58	1.54	1.09	0.06	0.494286	0.247715
		SRM2786 150ug	1.22	0.13	0	2.69	0.96	1.35		1.05833	0.398459
	30 ug	-	0	0.19	0.19	0	0	0	0	0.0542857	0.037841
		SRM1650B 30ug	0.45	0.64	0.77	0.38	2.5	0.51	3.3	1.22143	0.480244
		SRM1650B 150ug	1.15	2.31	4.62	6.03	1.28	0.06		2.575	0.934723
		SRM2786 30ug	3.33	2.24	0.19	0.45	1.54	0.38		1.355	0.511263
		SRM2786 150ug	0.71	0.38	1.41	4.1	0.9	2.76	0.64	1.55714	0.560412

## Sheet: Figure 6
					mean						SD
			Ag dose		CXCL13	Tnfa	Ifna1	Il4	Il13	Ifng	CXCL13	Tnfa	Ifna1	Il4	Il13	Ifng
			0	Control	70.1638	1	1	1	1	1	5.17161	0.218688	0.392861	0.678053	0.386959	0.599861
				DEP1	106.34	10.3195	4.96641	14.895	0.486572	0.385542	24.4852	1.33796	0.343949	2.65496	0.215937	0.0730391
				DEP2	112.103	4.53191	7.09061	1540.32	2.89522	0.530971	12.7274	2.50266	1.97233	765.386	1.22373	0.108352
			0.3	Control	103.424	0.501733	0.565296	1.42507	0.0509943	0.185268	30.4356	0.158573	0.0880384	0.502016	0.0237495	0.0549424
				DEP1	127.816	2.64819	2.36717	51.0555	3.55613	0.217507	33.5467	0.559607	0.366594	24.6259	1.54899	0.0810472
				DEP2	292.66	11.8893	6.77735	168.103	0.360148	0.184707	32.2949	2.05454	2.43985	57.9412	0.177733	0.0712102
			30	Control	110.431	8.55176	1.18382	4.90082	0.127049	0.180459	20.1669	2.81778	0.568484	2.79546	0.0545561	0.0442093
				DEP1	191.459	13.6593	20.922	173.189	4.03345	0.305255	34.4414	3.84994	4.32659	82.3421	2.77342	0.0800669
				DEP2	191.459	35.4242	9.42211	296.591	6.35424	0.20718	34.4414	16.9679	3.28736	163.303	3.55166	0.101463
			CXCL13 Lungs	group	0 ug OVA	0,3 ug OVA	30 ug OVA	0 ug OVA+ 150 ug SRM1650B	0,3 ug OVA+ 150 ug SRM1650B	30 ug OVA+ 150 ug SRM1650B	0 ug OVA+ 150 ug SRM2786	0,3 ug OVA+ 150 ug SRM2786	30 ug OVA+ 150 ug SRM2786			Tnfa Lungs	group	0 ug OVA	0,3 ug OVA	30 ug OVA	0 ug OVA+ 150 ug SRM1650B	0,3 ug OVA+ 150 ug SRM1650B	30 ug OVA+ 150 ug SRM1650B	0 ug OVA+ 150ug SRM2786	0,3 ug OVA+ 150ug SRM2786	30 ug OVA+ 150ug SRM2786
					66.8934	41.1187	136.243	88.6243	162.887	130.574	149.849	319.402	130.574					0.622625	0.105597	0.281484	13.3663	0.68676	9.78941	12.8647	2.57362	105.311
					85.2079	171.013	106.198	113.19	65.9486	150.794	96.7498	361.678	150.794					1.36461	0.762693	14.3134	5.91892	2.90496	1.27145	0.395624	12.4315	4.76036
					58.39	63.4921	181.784	33.6357	62.9252	126.606	128.307	196.901	126.606					0.61983	0.500339	0.221402	10.322	2.89597	15.8075	0.00498104	10.7522	16.2067
						33.0688	38.1708	189.909	268.896	345.049	73.5072		345.049					0.990595	0.17153	12.8569	6.11161	5.10339	27.0826	13.3086	17.8582	2.90327
						208.428	89.7581		78.4203	204.271			204.271					1.96874	1.20412	5.99115	13.8234	1.65155	23.1395	0.610719	16.728	4.40192
				mean	70.1638	103.424	110.431	106.34	127.816	191.459	112.103	292.66	191.459					0.433596	0.266123	17.6462	12.375	2.64649	4.86555	0.00685007	10.9925	78.9618
				SD	5.17161	30.4356	20.1669	24.4852	33.5467	34.4414	12.7274	32.2949	34.4414				mean	1	0.501733	8.55176	10.3195	2.64819	13.6593	4.53191	11.8893	35.4242
																	SD	0.218688	0.158573	2.81778	1.33796	0.559607	3.84994	2.50266	2.05454	16.9679
			Ifna1 Lungs	group	0 ug OVA	0,3 ug OVA	30 ug OVA	0 ug OVA+ 150 ug SRM1650B	0,3 ug OVA+ 150 ug SRM1650B	30 ug OVA+ 150 ug SRM1650B	0 ug OVA+ 150ug SRM2786	0,3 ug OVA+ 150ug SRM2786	30 ug OVA+ 150ug SRM2786			IL4 Lungs	group	0 ug OVA	0,3 ug OVA	30 ug OVA	0 ug OVA+ 150 ug SRM1650B	0,3 ug OVA+ 150 ug SRM1650B	30 ug OVA+ 150 ug SRM1650B	0 ug OVA+ 150ug SRM2786	0,3 ug OVA+ 150ug SRM2786	30 ug OVA+ 150ug SRM2786
					0.438028	0.565447	0.0914801	3.68827	1.12227	11.0592	9.86577	0.683731	3.67686					4.61103	0.214986	0.032108	15.1966	18.6046	12.7279	23.7312	58.6517	74.9996
					0.169124	0.558141	0.100599	5.94073	3.52715	25.7788	0.484124	14.5716	5.59734					0.212593	1.1907	1.50136	14.8837	50.6046	290.392	329.958	34.8294	178.381
					2.9342	0.152512	0.0905107	4.59069	1.96529	23.031	9.00278	2.3235	2.98448					0.166975	3.46522	17.7317	14.2703	177.763	564.728	10.9648	399.465	144.104
					1.01911	0.538055	1.62906	4.91674	2.37074	16.9829	9.6799	7.64232	21.7716					0.893022	1.12087	0.0427787	24.2167	48.1364	98.1564	592.98	245.038	122.033
					1.22699	0.765932	1.25384	4.56896	3.48776	8.63823	0.645762	14.3837	3.15273					0.104527	2.51071	10.091	2.66376	10.4366	70.6351	4262.81	20.1214	83.5557
					0.212547	0.811689	3.93744	6.09304	1.7298	40.0418	12.8653	1.05926	19.3496					0.0118578	0.0479508	0.00598816	18.1389	0.7874	2.4969	4021.47	250.515	1176.47
				mean	1	0.565296	1.18382	4.96641	2.36717	20.922	7.09061	6.77735	9.42211				mean	1	1.42507	4.90082	14.895	51.0555	173.189	1540.32	168.103	296.591
				SD	0.392861	0.0880384	0.568484	0.343949	0.366594	4.32659	1.97233	2.43985	3.28736				SD	0.678053	0.502016	2.79546	2.65496	24.6259	82.3421	765.386	57.9412	163.303
			IL13 Lungs	group	0 ug OVA	0,3 ug OVA	30 ug OVA	0 ug OVA+ 150 ug SRM1650B	0,3 ug OVA+ 150 ug SRM1650B	30 ug OVA+ 150 ug SRM1650B	0 ug OVA+ 150ug SRM2786	0,3 ug OVA+ 150ug SRM2786	30 ug OVA+ 150ug SRM2786			Ifna Lungs	group	0 ug OVA	0,3 ug OVA	30 ug OVA	0 ug OVA+ 150 ug SRM1650B	0,3 ug OVA+ 150 ug SRM1650B	30 ug OVA+ 150 ug SRM1650B	0 ug OVA+ 150ug SRM2786	0,3 ug OVA+ 150ug SRM2786	30 ug OVA+ 150ug SRM2786
					0.984515	0.000427142	0.190867	1.15993	6.95805	1.27679	0.343761	0.0482013	0.748707					0.179832	0.125076	0.0187414	0.429068	0.0432268	0.526401	0.143057	0.479542	0.740199
					0.0235252	0.0428437	0.390668	0.020352	9.93084	0.111908	1.12055	1.06799	0.0380582					0.266589	0.132057	0.296809	0.671441	0.216225	0.0978831	0.464667	0.35068	0.116302
					0.117699	0.0496542	0.0955489	0.0101176	3.5751	0.0917365	0.126514	0.0613985	24.495					0.36703	0.0152221	0.19992	0.236115	0.059475	0.0904391	0.706866	0.037787	0.00924458
					1.98646	0.0289012	0.0369722	0.496542	0.185326	0.605493	3.97561	0.0884694	8.71802					0.11769	0.11187	0.167896	0.47677	0.469334	0.277038	0.351878	0.128108	0.0864486
					2.48271	0.17367	0.0420813	0.0222167	0.208149	18.8402	3.07379	0.0396602	1.84378					4.19816	0.335707	0.0820937	0.384561	0.0254394	0.246727	0.547869	0.109401	0.207596
					0.405088	0.0104701	0.00615917	1.21028	0.479334	3.27464	8.73111	0.85517	2.28184					0.870696	0.391674	0.317294	0.115301	0.491342	0.593039	0.97149	0.00272626	0.083291
				mean	1	0.0509943	0.127049	0.486572	3.55613	4.03345	2.89522	0.360148	6.35424				mean	1	0.185268	0.180459	0.385542	0.217507	0.305255	0.530971	0.184707	0.20718
				SD	0.386959	0.0237495	0.0545561	0.215937	1.54899	2.77342	1.22373	0.177733	3.55166				SD	0.599861	0.0549424	0.0442093	0.0730391	0.0810472	0.0800669	0.108352	0.0712102	0.101463

## Sheet: Figure 7
					mean			SD
			Ag dose		CD19	Bcl6	Ebi2	CD19	Bcl6	Ebi2
			0	Control	1	1	1	0.172632	0.495002	0.117442
				DEP1	7.44683	2.47312	5.24317	1.97177	0.911018	1.07679
				DEP2	29.5065	2.14598	23.156	8.69295	0.619738	8.77212
			0.3	Control	1.13016	1.12844	0.994469	0.561528	0.577774	0.345852
				DEP1	3.5529	1.57537	7.18632	0.558584	0.994772	1.5858
				DEP2	10.5488	8.01214	5.39327	5.10775	2.71713	1.2207
			30	Control	1.61718	215.772	1.358	0.48272	65.0137	0.416405
				DEP1	5.6783	1170.52	4.75719	2.63919	458.252	2.01779
				DEP2	121.017	79.2178	81.2894	24.5448	36.8084	63.0161
			CD19 Lungs	group	0 ug OVA	0,3 ug OVA	30 ug OVA	0 ug OVA+ 150 ug SRM1650B	0,3 ug OVA+ 150 ug SRM1650B	30 ug OVA+ 150 ug SRM1650B	0 ug OVA+ 150ug SRM2786	0,3 ug OVA+ 150ug SRM2786	30 ug OVA+ 150ug SRM2786
					0.944359	4.04529	0.00613272	4.84569	3.41893	1.82748	60.1454	1.46503	151.278
					0.93769	0.245292	2.23668	5.8052	3.55354	7.67008	7.08384	12.0366	36.4686
					1.00617	0.969345	2.60679	5.96995	5.99962	4.86213	47.1938	3.0605	91.5852
					1.13713	1.13713	1.16003	4.96959	1.33278	0.842695	35.4476	5.123	91.5852
					1.70156	0.237383	3.24474	5.02073	3.4114	18.7482	26.9384	4.44119	227.368
					0.273083	0.14654	0.448696	18.0698	3.60113	0.119229	0.230064	37.1666	127.817
				mean	1	1.13016	1.61718	7.44683	3.5529	5.6783	29.5065	10.5488	121.017
				SD	0.172632	0.561528	0.48272	1.97177	0.558584	2.63919	8.69295	5.10775	24.5448
			Bcl6 Lungs	group	0 ug OVA	0,3 ug OVA	30 ug OVA	0 ug OVA+ 150 ug SRM1650B	0,3 ug OVA+ 150 ug SRM1650B	30 ug OVA+ 150 ug SRM1650B	0 ug OVA+ 150ug SRM2786	0,3 ug OVA+ 150ug SRM2786	30 ug OVA+ 150ug SRM2786
					0.09501	2.36575	59.4755	0.184806	6.64427	2326.95	0.411378	11.3037	247.547
					0.479374	0.70918	38.0341	6.42735	0.092412	2468.17	1.24998	1.53878	134.258
					3.54911	0.00866929	239.557	1.62497	0.187404	2010.31	4.28285	19.9394	1.20788
					0.01698	0.00358417	125.599	3.05738	0.202653	1.8998	3.3678	6.23896	9.36666
					0.789616	3.64144	373.983	0.00775377	2.3251	0.645829	3.07617	8.81449	76.053
					1.06991	0.0420222	457.983	3.53647	0.000390814	215.154	0.487707	0.237571	6.87395
				mean	1	1.12844	215.772	2.47312	1.57537	1170.52	2.14598	8.01214	79.2178
				SD	0.495002	0.577774	65.0137	0.911018	0.994772	458.252	0.619738	2.71713	36.8084
			Ebi2 Lungs	group	0 ug OVA	0,3 ug OVA	30 ug OVA	0 ug OVA+ 150 ug SRM1650B	0,3 ug OVA+ 150 ug SRM1650B	30 ug OVA+ 150 ug SRM1650B	0 ug OVA+ 150ug SRM2786	0,3 ug OVA+ 150ug SRM2786	30 ug OVA+ 150ug SRM2786
					0.557095	0.17984	0.21948	4.52054	2.37741	2.89817	10.2685	2.4279	8.07133
					0.929703	0.380552	3.17278	2.79309	7.15505	1.17469	5.82896	7.19302	6.52364
					0.86305	1.91098	1.9454	5.2354	9.52938	2.03772	21.0848	1.02353	14.4481
					0.977275	0.215272	1.43015	1.81359	7.23215	6.69181	20.5236	4.72145	421.856
					1.19944	0.977275	1.04797	9.08621	13.7354	14.8039	69.0294	7.63708	10.5671
					1.47343	2.30289	0.332209	8.01017	3.08859	0.936847	12.2009	9.35663	26.2704
				mean	1	0.994469	1.358	5.24317	7.18632	4.75719	23.156	5.39327	81.2894
				SD	0.117442	0.345852	0.416405	1.07679	1.5858	2.01779	8.77212	1.2207	63.0161

## Sheet: Figure S2
	Figure S2A OVA IgE
	Ag dose	Stimulus	1	2	3	4	5	6	7	mean	SD
	0 ug	-	39	30	118	20	12	60	13	41.7143	15.3423
		SRM1650B 30ug	50	75	115	10	39	12	37	48.2857	15.0555
		SRM1650B 150ug	20	12	14	55	11	29	124	37.8571	16.7221
		SRM2786 30ug	10	11	20	19	12	13	11	13.7143	1.66155
		SRM2786 150ug	73	24	81	10	60	21	10	39.8571	12.455
	30 ug	-	117	45	21	10	29	112	21	50.7143	18.3124
		SRM1650B 30ug	131	22	28	10	103	43	75	58.8571	18.5275
		SRM1650B 150ug	321	134	113	3659	1515	5257		1833.17	880.92
		SRM2786 30ug	25	103	231	259	10	1624	129	340.143	234.23
		SRM2786 150ug	1416	33	154	1334	8566	47	680	1747.14	1250.1
			0.87	1.14
			1.87	2.14
			2.87	3.14
			3.87	4.14
			4.87	5.14
	Figure S2B Total IgE
	Ag dose	Stimulus	1	2	3	4	5	6	mean	SD
	0 ug	-	0.1	0.1	3.97317	7.62903	0.1	0.208952	2.01853	1.28575
		SRM1650B 30ug	0.1	0.345	5.689	0.1	0.1	0.987	1.22017	0.904523
		SRM1650B 150ug	18.4879	17.9052	17.9052	13.512	18.2944	1.918	14.6705	2.66153
		SRM2786 30ug	2.123	3.452	0.1	0.115	0.675	2.345	1.46833	0.561586
		SRM2786 150ug	2.05058	4.63683	9.17351	11.4187	17.0032	6.914	8.53281	2.16215
	30 ug	-	0.1	0.533382	0.44114	0.1	0.182937	0.1	0.24291	0.0792584
		SRM1650B 30ug	0.429	0.215	0.1	0.923	0.1	0.346	0.352167	0.126172
		SRM1650B 150ug	15.9145	7.03676	18.4879	17.5129	0.1	0.236	9.88135	3.48979
		SRM2786 30ug	0.1	4.552	0.1	0.349	0.1	0.778	0.9965	0.719102
		SRM2786 150ug	14.1051	15.1767	4.1741	7.90824	13.73	5.731	10.1375	1.94887
	Figure S2C IgG1* 10-3
	Ag dose	Stimulus	1	2	3	4	5	6	7	mean	SD
	0 ug	-	0.12	0.359	0.23	0.137	1.911	0.11	0.447	0.477833	0.289135
		SRM1650B 30ug	0.16	0.11	0.109	0.198	0.15	0.133	0.287	0.143333	0.01379
		SRM1650B 150ug	0.15	0.203	0.145	0.139	0.128	0.101	0.209	0.144333	0.0137174
		SRM2786 30ug	1.829	0.984	0.131	0.456	0.113	0.499		0.668667	0.265631
		SRM2786 150ug	0.287	1.255	0.08	1.706	0.441	0.755		0.754	0.253432
	0,3 ug	-	340	56	180	31	8.997	45.32	122.3	110.219	52.0602
		SRM1650B 30ug	110.7	453.5	129.7	130.8	135.7	176.1	170.1	189.417	53.5305
		SRM1650B 150ug	1025	876.9	3410	234.5	150.6	587.9	565	1047.48	492.768
		SRM2786 30ug	354.2	456.8	157.9	234.5	1098	576.5		479.65	138.007
		SRM2786 150ug	450.7	765.8	189.9	343.2	509.1	455.7		452.4	77.9323
	Figure S2D IgG2a* 10-3
	Ag dose	Stimulus	1	2	3	4	5	6	mean	SD
	0 ug	-	0.24	0.222	0.225	0.226	0.709		0.3244	0.0878
		SRM1650B 30ug	0.241	0.1	0.12	1.21	1.399		0.614	0.259657
		SRM1650B 150ug	0.1	0.335	0.125	0.11	0.235		0.181	0.0415094
		SRM2786 30ug	0.1	0.1	0.11	0.12	0.25		0.136	0.0262306
		SRM2786 150ug	0.125	0.1	0.12	0.507	0.258		0.222	0.0698717
	0,3 ug	-	0.988	0.1	1.117	0.292	1.402	0.1	0.6665	0.233001
		SRM1650B 30ug	0.167	15.235	10.196	17.32	8.341	1.58	8.8065	2.84438
		SRM1650B 150ug	11.926	1.98	15.366	3.487	0.402	2.62	5.9635	2.50327
		SRM2786 30ug	15.38	10.51	5.891	0.841	2.133	2.4	6.1925	2.32791
		SRM2786 150ug	0.264	0.997	1.997	1.477	5.48	4.57	2.46417	0.850623

## Sheet: Figure S3
	Figure S3A OVA IgA
	Ag dose	Stimulus	1	2	3	4	5	6	7	mean	SD
	0 ug	-	0.1	0.181	0.11	0.548	0.12	0.201		0.21	0.0695954
		SRM1650B 30ug	0.1	0.254	0.11	0.128	0.12	0.134		0.141	0.0231397
		SRM1650B 150ug	0.1	0.11	0.476	0.599	0.12	0.212		0.2695	0.0877389
		SRM2786 30ug	0.258	0.31	0.11	0.271	0.1	0.234		0.213833	0.0358686
		SRM2786 150ug	0.442	0.1	0.467	0.253	0.11	0.265		0.272833	0.0640592
	0,3 ug	-	0.133	0.1	0.183	0.11	0.136	0.12		0.130333	0.0119046
		SRM1650B 30ug	0.1	0.11	0.12	0.13	0.153	0.14		0.1255	0.00797226
		SRM1650B 150ug	0.1	0.324	0.11	0.12	0.246	0.13		0.171667	0.0374423
		SRM2786 30ug	0.568	0.301	0.174	0.1	0.343	0.11		0.266	0.0727204
		SRM2786 150ug	0.1	0.567	0.11	0.265	0.12	0.13		0.215333	0.074573
			0.87	1.14
			1.87	2.14
			2.87	3.14
			3.87	4.14
			4.87	5.14
	Figure S3B OVA IgA
	Ag dose	Stimulus	1	2	3	4	5	6	7	mean	SD
	0 ug	-	0.1	0.181	0.11	0.548	0.12	0.201		0.21	0.0695954
		SRM1650B 30ug	0.1	0.254	0.11	0.128	0.12	0.134		0.141	0.0231397
		SRM1650B 150ug	0.1	0.11	0.476	0.599	0.12	0.212		0.2695	0.0877389
		SRM2786 30ug	0.258	0.31	0.11	0.271	0.1	0.234		0.213833	0.0358686
		SRM2786 150ug	0.442	0.1	0.467	0.253	0.11	0.265		0.272833	0.0640592
	30 ug	-	0.1	0.11	0.739	0.173	0.12	0.13		0.228667	0.102565
		SRM1650B 30ug	0.1	0.11	0.254	0.12	0.13	0.452		0.194333	0.0564469
		SRM1650B 150ug	0.1	0.11	0.12	0.769	0.454	0.13		0.2805	0.112344
		SRM2786 30ug	0.597	2.95	2.171	8.593	0.1	13.49		4.65017	2.1587
		SRM2786 150ug	1.215	1.327	2.714	0.864	0.232	5.158		1.91833	0.728505

## Sheet: Figure S5
						mean		SD										Circular mu-epsilon	Circular mu-epsilon Lungs
			Ag dose	Tissue		m-e	g1-e	m-e	g1-e										Circular mu-epsilon	group	0 ug OVA	0,3 ug OVA	30 ug OVA	0 ug OVA+ 150 ug SRM1650B	0,3 ug OVA+ 150 ug SRM1650B	30 ug OVA + 150 ug SRM1650B	0 ug OVA+ 150ug SRM2786	0,3 ug OVA+ 150ug SRM2786	30 ug OVA+ 150ug SRM2786
			0	lungs	Control	1	1	0.517714	0.74971											Data	0.132203	0.2467	0.449317	286.19	23.4633	29.2317	82.9699	1754.66	1361.51
					DEP1	97.3445	1.79711	46.6577	0.865028												0.0416896	0.0407427	4.18142	4.66162	41.7587	5.62941	60.7011	513.782	184.605
					DEP2	273.433	91.6451	124.416	44.9706												1.95997	0.696165	1.02808	65.8372	66.7563	0.208892	188.445	110.178	1312.87
																					1.06144	0.313402	2.59493	125.157	1.51659	87.4151	702.548	878.445	51.5167
				LN	Control	1	1	0.452942	0.54224												2.78144	0.995014	4.06551	97.59	0.0631896	14.3784	541.406	96.9594	418.292
					DEP1	62.3188	10.6884	28.277	5.75961												0.0232617	0.334675	1.24467	4.63105	1.11371	65.2592	64.5298	416.142	489.541
					DEP2	143.889	20.1338	65.0371	7.86134									mu-e		mean	1	0.437783	2.26065	97.3445	22.4453	33.6871	273.433	628.362	636.389
																		lungs		SD	0.517714	0.154328	0.71682	46.6577	12.1958	15.7003	124.416	278.091	252.438
			0.3	lungs	Control	0.437783	3.33241	0.154328	2.0688									Circular mu-epsilon	Circular mu-epsilon LN
					DEP1	22.4453	26.7865	12.1958	10.0796										Circular mu-epsilon	group	0 ug OVA	0,3 ug OVA	30 ug OVA	0 ug OVA+ 150 ug SRM1650B	0,3 ug OVA+ 150 ug SRM1650B	30 ug OVA + 150 ug SRM1650B	0 ug OVA+ 150ug SRM2786	0,3 ug OVA+ 150ug SRM2786	30 ug OVA+ 150ug SRM2786
					DEP2	628.362	33.4054	278.091	17.7851											Data	0.896471	18.4376	0.0393606	4.3389	5.26827	0.337375	105.735	6.70221	84.9811
																					0.551576	7.03582	0.0582422	11.8165	177.58	0.981002	14.6206	8.49999	19.8462
				LN	Control	5.88628	3.0954	2.94729	0.949237												0	0.186942	0.250927	15.9704	12.8378	4.35396	283.59	12.1157	29.0245
					DEP1	56.1169	2.12267	28.9806	0.533355												2.8801	1.88861	2.29315	98.178	70.3382	0.334963	91.9287	82.3589	21.4594
					DEP2	46.7781	217.811	29.9075	117.419												1.25218	2.74599	0.571303	164.447	15.4264	1.24549	6.86709	2.11919	21.9343
																					0.41967	5.02273	7.60567	79.1626	55.25	0.113141	360.592	168.873	0.901561
			30	lungs	Control	2.26065	16.8809	0.71682	5.37903									mu-e		mean	1	5.88628	1.80311	62.3188	56.1169	1.22765	143.889	46.7781	29.6912
					DEP1	33.6871	44.8731	15.7003	27.1314									LN		SD	0.452942	2.94729	1.3242	28.277	28.9806	0.710553	65.0371	29.9075	12.8011
					DEP2	636.389	64.3444	252.438	50.2009
																		Circular mu-epsilon	Circular gamma1-epsilon Lungs
				LN	Control	1.80311	0.231374	1.3242	0.106555										Circular mu-epsilon	group	0 ug OVA	0,3 ug OVA	30 ug OVA	0 ug OVA+ 150 ug SRM1650B	0,3 ug OVA+ 150 ug SRM1650B	30 ug OVA + 150 ug SRM1650B	0 ug OVA+ 150ug SRM2786	0,3 ug OVA+ 150ug SRM2786	30 ug OVA+ 150ug SRM2786
					DEP1	1.22765	0.752472	0.710553	0.378769											Data	0.00401463	3.83569	10.0525	5.57698	11.4002	6.1453	54.9992	5.04789	92.3027
					DEP2	29.6912	73.7725	12.8011	46.9435												1.29638	0.0997516	32.1451	0.56624	12.6036	7.68787	5.88892	36.6743	5.1284
																					0.000245788	1.21819	3.88955	1.29189	9.36168	104.292	74.0917	2.00696	0.402474
																					0.425802	12.3095	13.9173	0.499821	47.1598	139.535	270.703	110.178	2.28047
																					4.27074	2.50491	31.6052	0.810109	62.878	1.40913	5.36478	27.4514	3.9967
																					0.00282556	0.0264324	9.676	2.03762	17.316	10.1694	138.823	19.074	281.955
																		G1-e		mean	1	3.33241	16.8809	1.79711	26.7865	44.8731	91.6451	33.4054	64.3444
																		Lungs		SD	0.74971	2.0688	5.37903	0.865028	10.0796	27.1314	44.9706	17.7851	50.2009
																			Circular gamma1-epsilon	Circular gamma1-epsilon LN
																				Circular gamma1-epsilon	group	0 ug OVA	0,3 ug OVA	30 ug OVA	0 ug OVA+ 150 ug SRM1650B	0,3 ug OVA+ 150 ug SRM1650B	30 ug OVA + 150 ug SRM1650B	0 ug OVA+ 150ug SRM2786	0,3 ug OVA+ 150ug SRM2786	30 ug OVA+ 150ug SRM2786
																					Data	0.00327528	4.05818	0.589026	0.750958	3.00181	0.631096	45.1749	193.584	267.24
																						0.0606942	6.58062	0.185673	1.26818	1.45023	0.390928	6.8803	1.40643	125.914
																						0.102297	1.52714	0.000505792	24.1815	0.210346	0.313291	11.2928	43.5182	7.59116
																						2.55059	0.441606	0.454022	29.8743	2.11766	2.40401	13.8743	432.423	9.91412
																						2.4981	3.02873	0.0254354	5.73913	3.60708	0.0221584	39.4665	635.756	16.9943
																						0.785037	2.93611	0.133585	2.31606	2.34889	0.753345	4.11368	0.181355	14.9816
																			g1-e		mean	1	3.0954	0.231374	10.6884	2.12267	0.752472	20.1338	217.811	73.7725
																			LN		SD	0.54224	0.949237	0.106555	5.75961	0.533355	0.378769	7.86134	117.419	46.9435
